# Supplementary material for: Simultaneous CRISPR/Cas9-induced double-strand breaks are lethal in models of pancreatic cancer
Source: J Clin Invest. 2026 May 15;136(10):e190121. doi: 10.1172/JCI190121 (PMC13178663; doi:10.1172/JCI190121)
Supplement: Supporting data values [file jci-136-190121-s295.xlsx]

## Sheet: Fig. 1
Fig. 1A
	% clonogenic survival
sgRNA	Panc10.05			TS0111
NT (0)	100	100	100	100	100	100
NT2 (0)	71.43	107.843	100	98.3051	59.4595	153.846
531F(2)	7.14	52.7383	22.22	101.695	48.6487	130.769
52F(3)	7.14	58.8235	15.87	27.1186	5.40541	34.6154
715F(5)	52.7859	14.29	5.98205	46.6667	10.1695	2.7027
451F(6)	83.004	50.9804	22.2222	91.6667	13.5135	42.3077
176R(7)	109.091	35.71	1.96078	71.875	93.2203	45.946
551R(8)	30.622	7.84314	0	100	0	3.84615
230F(12)	0	0	0	0	0	0
164R(14)	12.7273	3.92157	11.11	0	0	0
676F(16)	0	0	0	1.85185	3.38983	0
AGGn (rep)	0	0	0	0	5	1.69492
L1.4_209F (rep)	0	0	0	1.85185	8.33333	0
ALU_112a (rep)	0	0	0	0	3.33333	0
Fig. 1B
	% cell survival
sgRNA	Panc10.05			TS0111
NT (0)	100	100	100	100	100	100
NT2 (0)	57.3408	94.1062	100	96.5127	55.0949	136.216
531F(2)	-1.0476	30.1764	23.8741	100.997	47.3365	125.227
52F(3)	7.08959	32.7137	9.35977	29.1922	5.60668	27.2376
715F(5)	25.6585	8.21089	1.02296	17.1697	10.5137	3.5451
451F(6)	65.5951	-0.9283	8.7647	69.4355	11.5654	41.7316
176R(7)	109.264	38.1208	28.2102	98.3794	96.3777	45.1975
551R(8)	26.8063	1.13124	-0.5669	25.4111	1.68528	0.53639
230F(12)	-0.0227	-9.2686	-1.0117	0.07231	0.23939	0.49815
164R(14)	9.61956	0.57509	-0.9983	0.96045	-0.2555	100
676F(16)	0.05659	-8.3761	-0.3253	0.52897	2.04063	0.17257
AGGn (rep)	-0.2205	-0.0056	0.68402	-0.2584	2.95482	1.8393
L1.4_209F (rep)	1.67309	0.93932	-0.3597	1.38744	4.74414	0.45329
ALU_112a (rep)	-0.0094	-0.0769	0.19017	-0.0161	1.09757	0.39161
Fig. 1D
	Average no. of gH2AX foci per nucleus
sgRNA	TS0111			Panc10.05
NT (0)	3.3	2.83	7.34	3.31	5.02	4.72
715F(5)	15.27	11.24	10.03	9.65	11.69	10.43
230F(12)	18.56	16.32	15.84	14.28	15.12	13.34
164R(14)	17.17	15.24	16.34	14.4	16.2	16
676F(16)	23.7	21.53	24.52	17.72	18.7	18.43
Fig. 1E
	% survival
sgRNA	cell viability			clonogenicity
NT(0)	100	100	100	100	100
Panc10.05 pool (5)	48.8	60.3	36.3	41.7	47
230F(12)	13.2	-3.7	-8.6	20.8	0
AGGn (rep)	0	-5.6	0	0	0

## Sheet: Fig. 2
Fig. 2A
	sgRNA
Day post xenograft	NT (0)	715F(5)	230F(12)	Panc10.05 pool (9)
0	0	0	0	0
7	10	20	0	0
14	80	30	10	10
21	80	30	20	20
28	90	30	10	20
35	90	30	20	20
42	88	30	20	30
Fig. 2B
	sgRNA
	NT (0)&			715F(5)$			230F(12)			Panc10.05 pool (9)
Day post xenograft	Mean	SD	N	Mean	SD	N	Mean	SD	N	Mean	SD	N
21	32.125	33.496	10	21.86	46.701	10	0.557	1.673	10	13.135	41.535	10
28	119.524	119.6	10	49.401	104.938	10	5.729	18.116	10	26.05	77.738	10
35	170.87	168.844	8	54.408	111.276	10	29.179	61.515	10	6.358	13.637	10
42	217.873	209.846	8	4.794	13.559	8	23.961	53.637	10	13.515	28.365	10
Fig. 2C
NT (0)	715F(5)	230F(12)	Panc10.05 pool (9)
0.26	0	0	0.091
0.444	0	0	0
0.164	0	0.127	0.101
0.025	0.077	0	0
0	0	0	0
0.464	0	0	0
0.167	0	0	0
0.499	0	0.195	0
		0	0
		0	0.003

## Sheet: Fig. 3
Fig. 3B
	WGS		Deep NGS
1 mm site1-4	9	2.25	32.55	32.39
2 mm site1	0	0	0.03	0.03
1 mm site1-4	0	0	18.05	16.52
2 mm site1	0	0	0.1	0.07
Fig. 3C
	WGS	Deep NGS
1 mm site1	100	98.72
1 mm site2	100	96.79
1 mm site3	100	81.3
1 mm site4 (TGA)	0	3.42
1 mm site5 (TGA)	0	0.5
2 mm site1	0	0.05
2 mm site2	0	0.1
Fig. 3D
	Panc10.05-Cas9			TS0111-Cas9
NT (0)	1.7892	2.5842	2.3442	1.919	2.9251	3.54
NT2 (0)	2.36	2.7247	2.5314	2.5198	2.8713	3.7744
HPRTc.465 (1)	2.7725	2.5032	1.9057	2.9417	2.725	3.4937
531F(2)	2.5079	1.7278	1.6065	2.4811	1.8936	3.2239
52F(3)	0.73083	0	1.78e-15	0.17194	-0.76887	-0.46176
715F(5)	-1.294	-2.188	-2.9187	-1.5547	-2.3642	-2.5953
451F(6)	-3.55e-15	2.0217	1.9503	0.53244	2.4067	2.9119
551R(8)	-0.25259	0.25663	-0.04384	-0.32777	0.69965	0.88165
230F(12)	-4.5924	-5.3156	-3.7971	-6.1519	-5.4436	-5.6081
164R(14)	-2.509	-2.9615	-3.345	-5.1336	-4.8986	-3.8769
676F(16)	-0.03478	-1.936	-1.2351	-2.6804	-3.3756	-3.3352
AGGn (rep)	-7.2133	-4.1221	-3.8762	-6.4904	-5.0858	-5.4507
ALU_112a (rep)	-2.5364	-4.5511	-6.7524	-7.3506	-5.2478	-4.5122
Fig. 3E
No. of day post transduction	Panc10.05-HPRTc.465			Panc10.05-52F(3)			Panc10.05-715F(5)			Panc10.05-164R(14)			TS0111-HPRTc.465			TS0111-52F(3)			TS0111-715F(5)			TS0111-164R(14)
0	0	0	0	0	0	0	0	0	0	0	0	0	0	0	0	0	0	0	0	0	0	0	0	0
7	0.3558	0.05062	0.46157	0.18235	-0.10567	-0.07598	-0.26138	-0.32026	-0.76991	0	0.13603	-0.38814	-0.30247	0.26248	0.3904	-0.00458	-0.07377	0.043525	-0.12967	-0.40275	-0.96777	0.13423	-0.20246	-0.7378
14	1.4398	1.5771	1.3897	0.49943	0.036498	0	-0.34253	-1.6439	-1.6278	-0.72586	-1.8391	-1.5533	1.8509	1.9989	2.2147	0.007525	0	-0.18581	-0.87967	-1.6714	-2.7228	-2.2398	-2.1719	-2.95
21	2.7725	2.5032	1.9057	0.73083	0	1.78e-15	-1.294	-2.188	-2.9187	-2.509	-2.9615	-3.345	2.9417	2.725	3.4937	0.17194	-0.76887	-0.46176	-1.5547	-2.3642	-2.5953	-5.1336	-4.8986	-3.8769
Fig. 3F
day	chr1:224M			chr1:164			chr11:160			chr1:222M			chr3:197M			chr16:90M			chr1:243M			chr5:180M
0	0	0	0	0	0	0	0	0	0	0	0	0	0	0	0	0	0	0	0	0	0	0	0	0
1	-0.03	0.153075	-0.1	0.06	0.07068	-0.03	0.07	0.307385	0.07	-0.01	0.139149	-0.03	0.262764	0.27957	0.01	0.166543	0.118043	0.07	-0.01	-0.0422	-0.02	-0.04	0.310592	0.06
2	0.38	0.920828	1.11	0.49	0.75762	1.47	0.48	0.916515	1.3	0.36	0.833153	0.82	1.26706	0.793499	1.37	1.03461	0.86584	1.21	0.21	0.456568	0.83	0.32	0.863665	1.09
3	0.92	2.25255	2.62	0.97	1.87436	3.4	1.02	1.58648	3.87	0.66	1.70088	2.46	0.657113	1.77964	3.56	1.61933	1.98515	3.04	0.74	1.18871	2.07	0.74	1.62572	2.86
4	1.08	1.82985	3.32	1.15	1.73623	3.7	1.28	1.99489	3.9	0.99	1.62305	2.56	1.83088	1.74752	3.77	1.34388	2.17414	3.23	0.84	0.915727	2.69	0.99	1.64412	3.16
5	1.44	2.02441	2	1.57	1.73431	2.1	1.67	2.37586	2.07	1.07	1.42277	1.51	1.22482	1.96294	2.07	1.45673	1.84826	1.92	1.09	1.08726	1.27	1.31	1.46858	1.83
7	1.43861	1.5		1.58621	1.41		1.87205	1.56		1.31573	1.21		1.52713	1.55		1.48913	1.16		1.42984	0.92		1.26597	1.22
10	1.21659	0.69	2.55	0.941118	0.76	2.41	1.20297	0.83	2.81	1.18714	0.44	1.2	1.28185	0.8	2.76	1.11366	0.53	2.38	1.0329	0.4	1.4	1.17558	0.69	2.42
12	0.99		1.38	0.98		1.5	1.13		1.58	0.65		1.14	0.99		1.57	0.69		1.5	0.61		0.95	0.79		1.4
14			1.1			1.27			1.37			0.85			1.32			1.08			0.64			1.04

## Sheet: Fig. 4
Fig. 4B
Day	Chromatid breaks	Chromosome breaks	Radial formations	Ring/telomere associations	Dicentric chromosomes	Pulverization	Endomitosis
0	3	1	0	0	0	0	0
1	15	4	1	0	0	0	0
3	14	6	2	2	2	0	0
7	14	7	2	2	3	1	3
10	13	8	3	3	5	1	3
14	15	10	4	5	17	3	4
16	16	7	3	4	7	3	2
21	15	6	3	4	5	4	1
Fig. 4C
Day	Target	Non-target	Unidentified
3	7	6	1
7	9	7	3
10	14	8	4
14	6	21	3
16	3	4	3
21	2	3	9

## Sheet: Fig. 5
Fig. 5C
No of day post transduction	% of cells with abnormal FISH pattern
0	0
1	0
3	1.2
7	1.6
10	5.2
14	20.5
16	5.5
21	0
Fig. 5E
No of day post transduction	No. of cells with >6 copies
0	0.5
1	1.5
3	1
7	4.5
10	12
14	3
16	2.5
21	4.5
Fig. 5F
Day	NT2(0)			164R(14)
7	29.17	10.42	6.29	66.62	48.85	34.17
14	11.32	11.01	13.89	47.74	49.82	70.54
21	5.4	5.4	7.8	11.95	11.62	28.15

## Sheet: Fig. 6
Fig. 6B
	No. of target site	0-target		1-target		2-target
NT(0)	0	11	14	0	0	0	0
NT2(0)	0	20	13	0	0	0	0
531F(2)	2	31	23	0	0	3	1
52F(3)	3	25	38	0	0	0	2
715F(5)	5	21	16	1	0	0	4
451F(6)	6	40	33	1	0	4	6
551R(8)	8	15	15	0	0	5	4
164R(14)	14	21		6		4
Fig. 6C
	translocation
NT(0)	3	2
NT2(0)	4	1
531F(2)	6	1
52F(3)	3	5
715F(5)	3	4
451F(6)	12	9
551R(8)	6	6
164R(14)	13
Fig. 6D
	indel + clean break	1-20bp mh	>20bp mh	Repetitive
NT(0)	21	32	11	37
531F(2)	39	48	9	4
715F(5)	31	50	19	0
164R(14)	43	30	13	13

## Sheet: Fig. 7
Fig. 7A
IR dose (Gy)	TS0111			Panc10.05
0	5.84	2.82	5.67	2.12	5.34	4.34
0.5	18.63	13.47	15.67	20.46	23.21	16.57
1	22.33	28	25	27.46	26.77	23.9
2	35.2	33.1881	37	35.0396	37	40
Fig. 7B
IR (Gy)	Panc10.05			TS0111
0	100	100	100	100	100	100
0.5	100	100	71.7949	129.032	61.6667	200
1	90	80	30.7692	116.129	71.6667	100
2	92	75	2.5641	22.5806	78.3333	63.1579
4	55	34.5455	20.339	6.25	2.27273	4.25532
6	10	3.63636	3.38983	0	0	2.12766
8	0	1.81818	0	0	0	0
10	0	1.81818	0	0	0	0
sgRNA	Panc10.05			TS0111
NT(0)	100	100	100	100	100	100
715F(5)	16.3636	80	52.3809	26.6667	72.7273	80
230F(12)	0	0	0	0	3.0303	0
164R(14)	0	5	0	1.66667	5	0
676F(16)	8.19444	40	14.2857	5	9.09091	10
ALU(rep)	0	0	0	0	3.0303	0
Fig. 7C
	Panc10.05				TS0111
	No. of γH2AX foci	% clonogenic survival			No. of γH2AX foci	% clonogenic survival
NT (0)	4.35	100	100	100	4.49	100	100	100
715F(5)	10.59	16.3636	80	52.3809	12.18	26.6667	72.7273	80
230F(12)	14.2467	0	0	0	16.9067	0	3.0303	0
164R(14)	15.5333	0	5	0	16.25	1.66667	5	0
676F(16)	18.2833	8.19444	40	14.2857	23.25	5	9.09091	10
0Gy	3.93333	100	100	100	4.77667	100	100	100
0.5Gy	20.08	100	100	71.7949	15.9233	129.032	61.6667	200
1Gy	26.0433	90	80	30.7692	25.11	116.129	71.6667	100
2Gy	37.3465	92	75	2.5641	35.1294	22.5806	78.3333	63.1579
Fig. 7E
	TS0111			Panc10.05
0h	7.3	7.6	9.7	5.1	5.8	5.9
16h	18.3	17.3	17.3	8	7.2	17.5
24h	15	18.4	17.8	8	7.1	15.3
48h	13.7	16.9	16.4	7.3	7.4	14.2
day 4	17.1	16.9	16.7	7	9.5	19
day 7	17.9	15.8	16.3	8.1	9.7	15.3
Fig. 7F
h	TS0111			Panc10.05
0	3.72	5.11	4.11	6.25	9.08	8.43
0.25	19.96	19.69	19.27	20.27	19.41	21.53
6	17.84	17.41	18.91	18.78	17.91	19.2
16	15.06	15.07	16.76	16.57	15.29	13.29
24	7.63	7.54	8.2	9.97	8.61	7.96
48	5.78	3.85	5.08	5.99	7.07	6.83

## Sheet: Fig. 8
Fig. 8A
531F(2)	715F(5)	551R(8)
100	99.98	99.25
Fig. 8B
	NTC			NT(0) #1			NT(0) #2			531F(2)			715F(5)			551R(8)
Day	Mean	SD	N	Mean	SD	N	Mean	SD	N	Mean	SD	N	Mean	SD	N	Mean	SD	N
0	0	0	10	0	0	10	0	0	10	0	0	10	0	0	10	0	0	10
7	23.887	32.922	10	7.069	11.844	10	21.571	15.036	10	9.333	12.527	10	6.662	9.897	10	8.303	14.294	10
12	36.87	42.793	10	25.944	29.763	10	41.466	31.107	10	36.808	59.543	10	9.73	13.591	10	43.975	36.635	10
18	90.339	61.593	10	26.014	31.152	10	60.472	66.812	10	69.498	108.694	10	10.035	13.569	10	68.001	72.25	10
26	129.78	98.389	10	45.193	37.114	10	82.613	67.53	10	80.439	106.947	10	31.996	38.601	10	132.284	88.969	10
30	205.581	150.054	8	74.02	81.218	10	106.728	89.518	10	124.609	171.395	10	47.66	59.389	10	180.223	127.778	10
33	198.425	125.691	8	107.298	111.725	10	123.793	97.704	10	140.703	173.158	10	48.616	55.679	10	247.668	145.962	10
Fig. 8C
NTC	NT(0) #1	NT(0) #2	531F(2)	715F(5)	551R(8)
0.504	0	0.169	0.433	0.168	0.623
0.417	0.124	0.496	0	0.123	0.411
0.302	0.351	0.11	0.347	0.036	0.573
0.14	0.18	0.243	0	0	0.244
0.165	0.144	0.167	0.516	0	0.165
0.44	0.26	0.141	0.06	0.156	0.28
0.144	0.27	0.225	0.158	0	0.241
0.204	0	0.074	0.155	0.305	0.304
0.305	0.205	0.091	0	0.099	0.387
0.096	0.166	0.083	0.149	0.173	0.32
Fig. 8D
NTC	NT(0) #1	NT(0) #2	531F(2)	715F(5)	551R(8)
23.2	24.1	22	18.3	23.5	21.9
19.4	22.9	23.1	24.4	24.3	22.7
18.2	22.1	23.3	22.7	20.8	20.2
20.7	23.4	23	21.9	28.9	22.9
	22.4	22.7	25.9	22.6	24
Fig. 8E
	% cell survival
NT2(0)	100	100	100
551R(8)	100.89	98.7371	100.446
230F(12)	-0.0408	3.77128	2.94955
164R(14)	33	1.36843	3.98585
Fig. 8F
	Panc10.05 715F(5)-resistant			TS0111 715F(5)-resistant
NT2(0)	100	100	100	100	100	100
715F(5)	102.168	100.633	99.7679	99.274	99.7679	87.2153
230F(12)	0.02336	-0.0207	3.18871	3.16127	3.18871	-0.0347
164R(14)	0.64279	0.30876	9.07839	1.2355	9.07839	0.08055

## Sheet: Suppl Fig. 1
Fig. 1A
	Panc10.05-Cas9-EGFP			TS0111-Cas9-EGFP
NT2	0.4	0.4	0.62	0.5	0.46	0.61
HPRTc.465	75	82.1	70.01	85	83.86	87.75
Fig. 1B
	-Cas9 -sgRNA			-Cas9 +sgRNA			+dCas9 -sgRNA			+dCas9 +sgRNA			+Cas9 -sgRNA			+Cas9 +sgRNA
TS0111	-0.47273	-0.53564	-0.25546	-2.61967	-6.54789	-1.48363	-0.71754	-1.94498	-0.64798	0.080332	-3.19422	-1.1426	0.095618	0.047833	0.32469	93.8628	98.1794	95.7833
Panc10.05	-1.24202	-0.8153	-0.03348	24.8776	10.2949	-1.26133	-14.7969	-5.54888	7.411	-28.7289	3.17581	36.2704	1.41761	0.49651	0.113835	93.9416	88.2442	99.8208
Fig. 1E
h	NT(0)	AGGn(rep)
0	4.88	9.05
6	6.04	17.72
9	6.41	19.76
24	7	20.4059

## Sheet: Suppl Fig. 2
Fig. 2A
	% survival
sgRNA	cell viability			clonogenicity
NT(0)	100	100	100	100	100	100
230F(12)	11.8	5.7	0.1	0	5.2	0
AGGn (rep)	0	0	0.1	0	0	1.7
Fig. 2B
	sgRNA
Cell line	Negative controls			TS0111 pool (9)			Panc10.05 pool (9)			Positive controls
Fibro #1	100	100	100	100.8	103.9	53	103.6	101.3	53.8	-35.9	27.8	-21.8
Fibro #2	100	100	100	92.0922	98.2	94.1	101.732	94.6	84.1	44.088	19.1	5.8
JHH410-CAF	100	100	100	93.5	108.4	68.5	103.7	138.4	113.9	-26.2	1.9	-0.3
JHH429-CAF	100	100	100	79.1001	149.9	104	88.8988	135.8	103.5	30.5654	-9.1	18.8
Fig. 2D
NT(0)	715F(5)	230F(12)	Panc10.05 pool (9)
25.5	22.2	26.6	28.2
27.4	26.2	24.7	27.2
24.7	25.6	23.1	28.2
27.3	24.3	23.5	23.7
		29.7	18.3

[truncated: 6 more sheets: Suppl Fig. 3, Suppl Fig. 4, Suppl Fig. 5, Suppl Fig. 6, Suppl Fig. 7, Suppl Fig. 9]
